# Supplementary material for: Mite Infestation Induces a Moderate Oxidative Stress in Short-Term Soybean Exposure
Source: Plants (Basel). 2025 Feb 14;14(4):590. doi: 10.3390/plants14040590 (PMC11859938; doi:10.3390/plants14040590)
Supplement: Supplementary file 1 [file plants-14-00590-s001.zip › Table S1.xlsx]

## Sheet: Summary T test
H2O2								GST
Time	IT	SE	CT	SE	p (t test)	significance		Time	IT	SE	CT	SE	p (t test)	significance
0 h	0.996096	0.0244116	0.996096	0.0244116	1	ns		0 h	0.362969	0.0140717	0.362969	0.0140717	1	ns
20 min	1.11129	0.0183931	0.996096	0.0244116	0.01963	*		20 min	0.595922	0.0187046	0.362969	0.0140717	0.0005725	*
6 h	1.27471	0.0482612	1.01344	0.0195219	0.00739	*		6 h	0.47624	0.0202504	0.527846	0.0363949	0.2831	ns
12 h	1.25476	0.0282663	1.12898	0.0210828	0.02344	*		12 h	0.510834	0.037457	0.587072	0.0521952	0.301	ns
24 h	1.23116	0.012753	1.28425	0.0292521	0.1715	ns		24 h	0.437741	0.047055	0.508606	0.0526775	0.3725	ns
48 h	1.09672	0.0172533	1.27523	0.0600477	0.04606	*		48 h	0.58859	0.0470214	0.881228	0.0253239	0.005401	*
O2								APX
Time	IT	SE	CT	SE	p (t test)	significance		Time	IT	SE	CT	SE	p (t test)	significance
0 h	1111	35.5556	1111	35.5556	1	ns		0 h	0.797333	0.0271947	0.797333	0.0271947	1	ns
20 min	1156	23.5178	1111	35.5556	0.356	ns		20 min	3.006	0.0453807	0.797333	0.0271947	1.968e-06	*
6 h	1204	27.0345	1200	30.792	0.9188	ns		6 h	1.19021	0.0172642	0.730994	0.0209565	7.165e-05	*
12 h	1342	54.069	1316	90.2124	0.8123	ns		12 h	1.38061	0.0279082	1.26647	0.0393541	0.07717	ns
24 h	1511	69.4244	1716	72.7587	0.1118	ns		24 h	1.32255	0.0321604	1.13411	0.0663655	0.06296	ns
48 h	1351	23.5178	1511	98.9825	0.1909	ns		48 h	1.78209	0.041923	1.25042	0.0496862	0.001217	*
TBARS								SOD
Time	IT	SE	CT	SE	p (t test)	significance		Time	IT	SE	CT	SE	p (t test)	significance
0 h	46.6875	7.42695	46.6875	7.42695	1	ns		0 h	109.025	3.74663	109.025	3.74663	1	ns
20 min	47.9724	6.62636	46.6875	7.42695	0.9035	ns		20 min	110.85	6.63719	109.025	3.74663	0.8225	ns
6 h	50.1139	7.40738	48.9718	7.87258	0.9209	ns		6 h	113.142	11.2424	115.196	8.98196	0.8934	ns
12 h	56.5384	8.67799	49.1146	2.47279	0.4569	ns		12 h	145.359	17.3792	107.529	2.18377	0.09692	ns
24 h	71.6003	2.47279	58.5371	0.865477	0.007564	*		24 h	163.868	14.6834	123.168	5.15806	0.0591	ns
48 h	70.3154	5.56378	62.0706	4.01829	0.2959	ns		48 h	221.246	12.0653	144.55	6.78201	0.005186	*
Proline								CAT
Time	IT	SE	CT	SE	p (t test)	significance		Time	IT	SE	CT	SE	p (t test)	significance
0 h	87.3098	0.82745	87.3098	0.82745	1	ns		0 h	0.0129338	0.000615544	0.0129338	0.000615544	1	ns
20 min	85.4333	0.860053	87.3098	0.82745	0.191	ns		20 min	0.0381829	0.00185346	0.0129338	0.000615544	0.0002065	*
6 h	101.462	0	92.861	3.83115	0.02956	*		6 h	0.0143169	0.000253431	0.0134165	0.000655987	0.2696	ns
12 h	93.0956	2.38565	94.112	1.84858	0.7532	ns		12 h	0.0199209	0.000517082	0.0145041	0.000913633	0.006699	*
24 h	97.3958	0.563812	98.2559	1.84858	0.6793	ns		24 h	0.0201703	0.000354287	0.0154998	8.48871e-05	0.0002134	*
48 h	96.5358	1.48966	95.7539	1.89754	0.7621	ns		48 h	0.0258638	0.00134102	0.0176745	0.00169277	0.01924	*
GSH								Prot
Time	IT	SE	CT	SE	p (t test)	significance		Time	IT	SE	CT	SE	p (t test)	significance
0 h	273.541	16.6731	273.541	16.6731	1	ns		0 h	0.283537	0.0136736	0.283537	0.0136736	1	ns
20 min	247.732	5.37249	273.541	16.6731	0.2147	ns		20 min	0.15371	0.0213995	0.283537	0.0136736	0.006923	*
6 h	308.279	14.7399	230.433	4.10785	0.007044	*		6 h	0.226207	0.0133363	0.212253	0.0205798	0.5998	ns
12 h	276.889	8.45734	233.083	3.24492	0.008425	*		12 h	0.167967	0.0123476	0.1619	0.0327726	0.8709	ns
24 h	286.381	28.5475	332.693	7.04629	0.1904	ns		24 h	0.265033	0.0203776	0.233487	0.0198284	0.3294	ns
48 h	248.011	9.06386	355.992	9.18226	0.001115	*		48 h	0.189807	0.0249454	0.12095	0.00788083	0.05806	ns
