# Supplementary material for: Mite Infestation Induces a Moderate Oxidative Stress in Short-Term Soybean Exposure
Source: Plants (Basel). 2025 Feb 14;14(4):590. doi: 10.3390/plants14040590 (PMC11859938; doi:10.3390/plants14040590)
Supplement: Supplementary file 1 [file plants-14-00590-s001.zip › Table S2.xlsx]

## Sheet: Pearson Correlation
Pearson correlation coefficients IT
	GST	CAT	APX	SOD	O2	TBARS	PROT	GSH	H2O2	PROLINE
GST	1	0.82*	0.83*	0.4	0.08	0.2	-0.90*	-0.61	0.12	-0.03
	CAT	1	0.98*	0.14	-0.03	0.05	-0.74	-0.76	-0.15	-0.46
		APX	1	0.01	-0.13	-0.07	-0.76	-0.67	-0.09	-0.42
			SOD	1	0.69	0.89*	-0.15	-0.38	0.02	0.4
				O2	1	0.92*	0.05	0.11	0.52	0.55
					TBARS	1	0.06	-0.12	0.24	0.52
						PROT	1	0.51	-0.22	0.18
							GSH	1	0.63	0.63
								H2O2	1	0.7
									PROLINE	1
Pearson correlation coefficients CT
	PROT	GSH	GST	SOD	CAT	TBARS	APX	PROLINE	H2O2	O2
PROT	1	-0.26	-0.95*	-0.66	-0.81*	-0.64	-0.77	-0.68	-0.64	-0.49
	GSH	1	0.51	0.83*	0.77	0.86*	0.47	0.45	0.77	0.71
		GST	1	0.86*	0.92*	0.79	0.71	0.66	0.72	0.55
			SOD	1	0.92*	0.93*	0.51	0.6	0.76	0.65
				CAT	1	0.95*	0.81	0.77	0.92*	0.8
					TBARS	1	0.69	0.81	0.94*	0.89*
						APX	1	0.73	0.84*	0.72
							PROLINE	1	0.89*	0.92*
								H2O2	1	0.96*
									O2	1
